# Supplementary material for: Pregnancy, Mental Well-Being and Lockdown: A Nationwide Online Survey in France
Source: Healthcare (Basel). 2022 Sep 23;10(10):1855. doi: 10.3390/healthcare10101855 (PMC9602192; doi:10.3390/healthcare10101855)
Supplement: Supplementary file 1 [file healthcare-10-01855-s001.zip]

Archive with 1 entries (1 files):
- healthcare-1854384-supplementary.pdf
